# Supplementary material for: Characterization of Wing Kinematics by Decoupling Joint Movement in the Pigeon
Source: Biomimetics (Basel). 2024 Sep 15;9(9):555. doi: 10.3390/biomimetics9090555 (PMC12068018; doi:10.3390/biomimetics9090555)
Supplement: Supplementary file 1 [file biomimetics-09-00555-s001.zip]

Archive with 4 entries (4 files):
- data.zip
- Movie1.mp4
- Movie2.mp4
- Supplementary Materials.pdf
